# Supplementary material for: Hepatic Metabolomic Responses to Low-Temperature Stress in the Invasive Turtle, Trachemys scripta elegans
Source: Animals (Basel). 2024 Aug 17;14(16):2388. doi: 10.3390/ani14162388 (PMC11350803; doi:10.3390/ani14162388)
Supplement: Supplementary file 1 [file animals-14-02388-s001.zip]

Archive with 1 entries (1 files):
- animals-3070089-supplementary.pdf
